# Supplementary material for: Methanogenic archaea in subsurface coal seams are biogeographically distinct: an analysis of metagenomically‐derived mcrA sequences
Source: Environ Microbiol. 2022 May 10;24(9):4065–78. doi: 10.1111/1462-2920.16014 (PMC9790511; doi:10.1111/1462-2920.16014)
Supplement: Supplementary file 1 — Fig. S1. Proportion of archaeal 16S rRNA gene operational taxonomic units (OTUs) within each metagenomic dataset as detected with the Earth Microbiome Project primer sets (Apprill et al., 2015; Parada et al., 2016). Phylogenetic groupings of 16S rRNA OTUs by BLAST type sequence matching is provided down to the class level. Coal Seam Microbiome (CSMB; Vick et al., 2018) reference set matches found at >97% identity have been included. Fig. S2. Two‐dimensional non‐metric multidimensional scaling (NMDS) plot of the archaeal 16S rRNA genes detected in the metagenomic datasets selected for this study. No archaeal 16S rRNA gene sequences were detected in the Powder River 10 dataset. [file EMI-24-4065-s002.zip]

Archive with 3 entries (3 files):
- EMI_16014_Supplementary_data_16SrRNA_WGSz_Archaeal.fa
- EMI_16014_Supplementary_data_computing_commands.docx
- EMI_16014_Supplementary_data_MCR-Angel_c99_consensus.fa
