# Supplementary material for: Methanogenic archaea in subsurface coal seams are biogeographically distinct: an analysis of metagenomically‐derived mcrA sequences
Source: Environ Microbiol. 2022 May 10;24(9):4065–78. doi: 10.1111/1462-2920.16014 (PMC9790511; doi:10.1111/1462-2920.16014)
Supplement: Supplementary file 1 — Fig. S1. Proportion of archaeal 16S rRNA gene operational taxonomic units (OTUs) within each metagenomic dataset as detected with the Earth Microbiome Project primer sets (Apprill et al., 2015; Parada et al., 2016). Phylogenetic groupings of 16S rRNA OTUs by BLAST type sequence matching is provided down to the class level. Coal Seam Microbiome (CSMB; Vick et al., 2018) reference set matches found at >97% identity have been included. Fig. S2. Two‐dimensional non‐metric multidimensional scaling (NMDS) plot of the archaeal 16S rRNA genes detected in the metagenomic datasets selected for this study. No archaeal 16S rRNA gene sequences were detected in the Powder River 10 dataset. [file EMI-24-4065-s002.zip › EMI_16014_Supplementary_data_16SrRNA_WGSz_Archaeal.fa]

>16S_17;ee=0.000;size=2599;
CACCGGCGGCCCGAGTGGTGATCGTGATTATTGGGTCTAAAGGGTCCGTAGCCGGTTTGG
TCAGTCCTCCGGGAAATCTGATAGCTCAACTATTAGGCTTTCGGGGGATACTGCCAGACT
TGGAACCGGGAGAGGTAAGAGGTACTACAGGGGTAGGAGTGAAATCTTGTAATCCCTGTG
GGACCACCTGTGGCGAAGGCGTCTTACCAGAACGGGTTCGACGGTGAGGGACGAAAGCTG
GGGGCACGAACCGG
>16S_12;ee=0.000;size=2270;
CACCGGCAGCTCAAGTGGTGGCCATTTTTATTGGGCCTAAAGCGTTCGTAGCCGGCTTGA
TAAGTCTCTGGTGAAATCCCACAGCTTAACTGTGGGAATTGCTGGAGATACTATTAGGCT
TGAGGCCGGGAGAGGCTGGAGGTACTCCCAGGGTAGGGGTGAAATCCTATAATCCTGGGA
GGACCACCTGTGGCGAAGGCGTCCAGCTGGAACGGACCTGACGGTGAGTAACGAAAGCCA
GGGGCGCGAACCGG
>16S_21;ee=0.000;size=1873;
CACCGGCGGCCCGAGTGGTAACCGTTATTATTGGGTCTAAAGGGTCTGTAGCCGGCCATG
TAAGTCCCTTGGGAAATCTGGCAGCTCAACTGTCAGGCTGCTAGGGGATACTGCTTGGCT
TGGGACCGGGAGAGGTGAGAGGTACCTTGAGGGTAGGGGTGAAATCTTGTGATCCTCGGG
GGACCACCAGTGGCGAAGGCGTCTCACCAGAACGGATCCGACGGTAAGGGACGAAAGCTA
GGGGCACGAACCGG
>16S_14;ee=0.000;size=797;
CACCGGCAGCTCAAGTGGTAGCCATTTTTATTGGGCCTAAAGCGTTCGTAGCCGGTTTGA
TAAGTCTCTGGTGAAATCCCACAGCTTAACTGTGGGAATTGCTGGAGATACTATTAGACT
TGAGGTCGGGAGAGGTTAGCGGTACTCCCAGGGTAGGGGTGAAATCCTGTAATCCTGGGA
GGACCACCTGTGGCGAAGGCGGCTAACTGGAACGAACCTGACGGTGAGGGACGAAAGCCA
GGGGCGCGAACCGG
>16S_22;ee=0.000;size=595;
CACCGGCGGCTCGAGTGGTAACCGTTATTATTGGGTCTAAAGGGTCTGTAGCCGGCCGGA
TAAGTCTCTTGGGAAATCTGGCAGCTTAACTGTCAGGCTTTCAGGAGATACTGTCTGGCT
CGAGGCCGGGAGAGGTGAGAGGTACTTCAGGGGTAGGGGTGAAATCTTGTAATCCTTGAA
GGACCACCAGTGGCGAAGGCGTCTCACCAGAACGGACCTGACGGCAAGGGACGAAAGCTA
GGGGCACGAACCGG
>16S_6;ee=0.000;size=421;
TACCGGCTGCTCGAGTGATAGCCACTTTTACTGGGCTTAAAGCGTTCGTAGCTTGGTCGT
TAAGTCTCTGGGGAAATCTTTTGGCTCAACCAAAAGGCGTCTCAGGGAAACTGGCGATCT
TGGAACCGGGAGAGGTAAGACGTACTTCGGGGGTAGGAGTGAAATCTTGTAATCCCCGAG
GGACGACCGATGGCGAAGGCATCTTACCAGAACGGCTTCGACAGTGAGGGACGAAAGCTG
GGGGAGCAAACCGG
>16S_15;ee=0.000;size=326;
CACCGGCAGCTCAAGTGGTAGCCATTTTTATTGGGCCTAAAGCGTTCGTAGCCGGTTTGA
TAAGTCTCTGGTGAAATCCTATGGCTTAACTGTGGGAATTGCTGGAGATACTATTAGACT
TGAGGTCGGGAGAGGTTAGCGGTACTCCCAGGGTAGGGGTGAAATCCTGTAATCCTGGGA
GGACCACCTGTGGCGAAGGCGGCTAACTGGAACGAACCTGACGGTGAGGGACGAAAGCCA
GGGGCGCGAACCGG
>16S_13;ee=0.000;size=313;
CACCGGCAGCTCAAGTGGTGGCCGTTTTTATTGGGCCTAAAGCGTTCGTAGCCGGCTTGA
TAAGTCTCTGGTGAAATCCTGCAGCTTAACTGTGGGAATTGCTGGAGATACTATCAGGCT
TGAGGTCGGGAGAGGTTAGAGGTACTCCCAGGGTAGGGGTGAAATCCTGTAATCCTGGGA
GGACCACCTGTGGCGAAGGCGTCTAACTGGAACGAACCTGACGGTGAGGAACGAAAGCCA
GGGGCGCGAACCGG
>16S_18;ee=0.000;size=297;
CACCGGCGGCCCGAGTGGTGGCCATTATTATTGGGTCTAAAGGGTCCGTAGCCGGTTTGA
TCAGTCTTCCGGGAAATCTGACAGCTCAACTGTTAGGCTTCTGGGGGATACTGTCAGACT
TGGAACCGGGAGAGGTAAGAGGTACTACAGGGGTAGGAGTGAAATCTTGTAATCCTTGTG
GGACCACCAGTGGCGAAGGCGTCTTACCAGAACGGGTTCGACGGTGAGGGACGAAAGCTG
GGGGCACGAACCGG
>16S_11;ee=0.000;size=268;
CACCGGCAGCTCAAGTGGTAGCCGCTTTTATTGGGCCTAAAGCGTCCGTAGCCGGTCTGA
TAAGTCTCTGGTGAAATCCCACAGCTTAACTGTGGGAATTGCTGGAGATACTATCATGAC
TCGAGGTCGGGAGAGGCTGGAGGTACTCCCAGGGTAGGGGTGAAATCCTGTAATCCTGGG
AGGACCACCTGTGGCGAAGGCGTCCAGCTGGAACGAACCTGACGGTGAGGGACGAAAGCC
AGGGGCGCGAACCGG
>16S_1;ee=0.000;size=251;
TACCTGCAGCCCAAGTGGTAATCGTTATTATTGAGCCTAAAGCGTCCGTAGCCGGTTTGG
TAAACCCTCGGGTAAATCGGGCAGCTTAACTGTCCGAATTCCGGGGGGACTGCCAGACTT
GGGACCGGGAGAGGTCAGAGGTACTTCAGGGGTAGGGGCTAAATCCTGTAATCCTTGAAG
GACCACCAGTGGCGAAGGCGTCTGACTAGAACGGATCCGACGGTAAGGGACGAAACCCTG
GGGCGCAAACCGG
>16S_3;ee=0.000;size=176;
TACCGGCGGCTCGAGTGGTGGCCGCTTTTACTGGGCTTAAAGGGTCCGTAGCTTGATTCA
TGGGTCCCTTGAGAAATCTATCGGCTTAACTGATAGGCGTTCAGGGGAAACTGTGATTCT
AGGGACCGGGAGAGGTGAGAGGTACTGCCGGGGTAGGAGTGAAATCCTGTAATCCCGGTG
GGACGACCTATGGCGAAGGCATCTCACCAGAACGGCTCCGACAGTGAGGGACGAAAGCTG
GGGGAGCAAACCGG
>16S_9;ee=0.000;size=164;
TACCGGCGGCTCGAGTGGTGGCCACTATTACTGGGCTTAAAGCGTTCGTAGCTGGTTTGT
TAAGTCTCTGGGGAAATCTTCCGGCTTAACCGGAAGGCGTCTCAGGGATACTGGCAGACT
AGGGACCGGAAGAGGTGAGGGGTACTCCAGGGGTAGGAGTGAAATCCTGTAATCCTTGGG
GGACCACCTGTGGCGAAGGCGCCTCACCAGGACGGCTCCGACAGTGAGGGACGAAAGCTG
GGGGAGCAAACCGG
>16S_27;ee=0.000;size=147;
CACCAGCAGCTCGAGTGGTGGTCGCGATTATTGGGCCTAAAGCACTCGTAGCCGGGCTCG
CAAGTCCCTCGTGAAATCGGGCCGCCCAACGGTCCGGCTTGCGAGGGGTACTGCGGGTCT
TGAGGCCGGAAGACGTCGGAGGAATTTCGGGGGTAGCGGTGAAATGCTGTAATCCCCGGA
AGACCACCGGTGGCGAAGGCGTCCGACGAGAACGGACCTGACGGTGAGGGGTGAAGGCTA
GGGGAACGAACGGG
>16S_5;ee=0.000;size=116;
TACCGGCGGCTCGAGTGGTGGCCGCTATTACTGGGCTTAAAGGGTCCGTAGCTTGATATA
CAAGTCCCTTGAGAAATCCGCCAGCTTAACTGGCGGGCGTTCAGGGGAAACTGTATTTCT
AGGGACCGGGAGAGGTGAGAGGTACTGCCGGGGTAGGAGTGAAATCCTGTAATCCCGGTG
GGACCACCTATGGCGAAGGCATCTCACCAGAACGGGTCCGACAGTGAGGGACGAAAGCTG
GGGGAGCAAACCGG
>16S_10;ee=0.000;size=101;
TACCGGCGGCTCGAGTGGTGGCCACTATTACTGGGCTTAAAGCGTTCGTAGCTGGTCTGT
TAAGTCTCTGGGGAAATCTACTGGCTTAACCAATAGACGTTTCAGGGATACTGGCAGACT
AGGGACCGGGAGAGGTGAGAGGTACTCCAGGGGTAGGAGTGAAATCCTGTAATCCTTGGG
GGACCACCTGTGGCGAAGGCGTCTCACCAGAACGGCTCCGACAGTGAGGGACGAAAGCTG
GGGGAGCAAACCGG
>16S_33;ee=0.000;size=90;
CACCAGCAGCCCAAGTGGTGGTCGTGATTATTGGGCCTAAAGCGCTCGTAGCCGGGCTGG
CAAGTCCCTTGTGAAATCGGACGGCCTAACCGTTCGGCTTGCAAGGGATACTGCTGGTCT
TGAGGCCGGGAGAGGTCGGAGGTACTCCTGGGGTAGCGGTGAAATGCTCTAATCCTGGGG
GGACCACCGGTGGCGAAGGCGTCCGACCAGAACGGACCTGACGGTGAGGGGCGAAGGCTA
GGGGAGCGAACGGG
>16S_16;ee=0.000;size=76;
CACCGGCAGCTCTAGTGGTAGCCATTTTTATTGGGCCTAAAGCGTTCGTAGCCGGTTTGA
TAAGTCTCTGGTGAAATCCTATAGCTTAACTGTGGGACTTGCTGGAGATACTATTAGACT
TGAGGTCGGGAGAGGTTAGCGGTACTCCCAGGGTAGGGGTGAAATCCTGTAATCCTGGGA
GGACCACCTGTGGCGAAGGCGGCTAACTGGAACGAACCTGACGGTGAGGGACGAAAGCCA
GGGGCGCGAACCGG
>16S_34;ee=0.000;size=76;
CACCAGCAGCCCAAGTGGTGGTCGTGATTATTGGGCCTAAAGCGCTCGTAGCCGGGCTGG
CAAGTCCCTTGTGAAATCGGACGGCCTAACCGTTCGGCTTGCAAGGGATACTGCTGGTCT
TGAGGCCGGGAGAGGTCGGAGGTACTCCTGGGGTAGCGGTGAAATGCTCTAATCCTGGGG
GGACCACCGGTGGCGAAGGCGTCCGACCAGAACGGACCTGACGGTGAGGGGCGAAAGCTA
GGGGAGCGAACGGG
>16S_7;ee=0.000;size=62;
TACCGGCGGCTCGAGTGGTGGCCGCTATTATTGGGCTTAAAGCGTCCGTAGCTTGGTTGT
TAAGTCTCCTGGGAAATCCATCGGCTCAACCGATGGGCGTTCGGGAGATACTGGCAACCT
AGGGACCGGGAGAGGTGAGAGGTACTCCAGGGGTAGGAGTGAAATCCTGTAATCCTTGGG
GGACCACCTGTGGCGAAGGCGTCTCACTAGAACGGCTCCGACAGTGAGGGACGAAAGCTG
GGGGAGCAAACCGG
>16S_32;ee=0.000;size=38;
AACCAGCAGCCCAAGTGGTGGTCGCTATTATTGGGCCTAAAGCGCTCGTAGCCGGGCCGG
CAAGTCCCTTGTGAAATCGGACGGCCTAACCGTTCGGCCTGCAAGGGATACTGCTGGTCT
TGAGGCCGGGAGACGTTTGAGGTACTCCGGGGGTAGCGGTGAAATGCTGTAATCCTCGGG
GGACCACCGGTGGCGAAGGCGTCCGACGAGAACGGACCTGACGGTGAGGGGCGAAGGCTA
GGGGAGCGAACGGG
>16S_30;ee=0.000;size=31;
TACCCGCAGCCCAAGTGGTGGTCGCGATTATTGGGCCTAAAGCGCTCGTAGCCGGGCTGG
TAAGTCCCTTGTGAAATCGGATCGCCCAACGGTTCGGCTTGCAAGGGATACTGCCGGTCT
TGAGGCCGAGAGACGTCGCAGGTACTCCGGGGGTAGCGGTGAAATGCTGTAATCCTCGGG
GGACCACCAGTGGCGAAGGCGTGCGACGAGAGCGGACCTGACGGTGAGGGGCGAAGGCTA
GGGGAGCGAACGGG
>16S_24;ee=0.000;size=30;
TACCAGCTCTCCGAGTGGTGGGGACAATTATTGGGCTTAAAGCGTCCGTAGCCGGCCCAT
CAAGTCTCTTGTTAAATCCAGCGATCCAATCGCTGGACTGCGGGAGATACTGCTGGGCTA
GGGGGCGGGAGAAGCCGATGGTATTCTCGGGGTAGGGGTGAAATCCTATAATCCCGGGAG
GACCACCAGTGGCGTAGGCGGTCGGCTAGAACGCGCCCGACGGTGAGGGACGAAAGCTGG
GGGAGCGAACCGG
>16S_25;ee=0.000;size=29;
TACCAGCTCTCCGAGTGGTAGGGATGATTATTGGGCTTAAAGCGTCCGTAGCCAGCCCGG
CAAGTCTCCCGTTAAATCCAGCGACCTAATCGTTGGGCTGCGGAAGATACTGTTGGGCTA
GGGGGCGGGAGAGGCCGACGGTATTCCCGGGGTAGGGGTGAAATCCTATAATCCTGGGAG
GACCACCAGTGGCGAAGGCTGTCGGCTAGAACGCGCTCGACGGTGAGGGACGAAAGCTGG
GGGAGCGAACTGG
>16S_2;ee=0.000;size=27;
TACCCGCGGCCCGAGTGGTGGTCGATATTATTGAGCCTAAAACGTCCGTAGCCGGTTTTG
TAAATCCTTGGGTAAATCGACCAGCTTAACTGTTCGAAGTCCGGGGAGACTGCAAGACTT
GGGATCGGGAGAGGTGAGAGGTACTTCTGGGGTAGGGGTAAAATCCTGTAATCCTAGAAG
GACCACCGGTGGCGAAGGCGTCTCACTAGAACGAATCCGACGGTGAGGGACGAAGCCCTG
GGGCGCAAACGGG
>16S_23;ee=0.000;size=25;
CACCGGCGGCTCGAGTGGTAACCGTTATTATTGGGTCTAAAGGGTCTGTAGCCGGCCGGA
TAAGTCTCTTGGGAAATCCAGCAGCTTAACTGTTGGGCTTTCAGGAGATACTGTCTGGCT
CGAGGCCGGGAGAGGTGAGAGGTACTTCAGGGGTAGGGGTGAAATCTTGTAATCCTTGAA
GGACCACCAGTGGCGAAGGCGTCTCACCAGAACGGACCTGACGGCAAGGGACGAAAGCTA
GGGGCACGAACCGG
>16S_19;ee=0.000;size=24;
CACCGGCGGCCCGAGTGGTAACCGATTTTATTGGGTTTAAAGGGTCCGTAGCCGGCCTAT
TAAGTCTCTTGGGAAATCTGGCGGCTTAATCGTCAGACGTTCAAGAGATACTGATGGGCT
TGGGACCGGTAGAGGTGGGAGGTACTCCAGGGGTAGAGGTGAAATTTTGTAATCCTTGGG
GGACCATCGATGGCGAAGGCATCCCACTAGAACGGGTCCGACGGTGAGGGACGAAAGCTG
GGGGCACGAACCGG
>16S_4;ee=0.000;size=21;
TACCGGCGGCTCGAGTGGTGGCCGCTTTTACTGGGCTTAAAGGGTCCGTAGCTTGATTCA
TGGGTCCCTTGAGAAATCTATCGGCTTAACTGATAGGCGTTCAGGGGAAACTGTGATTCT
AGGGACCGGGAGAGGTGAGAGGTACTGCCGGGGTAGGAGTGAAATCCTGTAATCCCGGTG
GGACCACCTATAGCGAAGGCATCTCACCAGAACGGCTCCGACAGTGAGGGACGAAAGCTG
GGGGAGCAAACCGG
>16S_26;ee=0.000;size=15;
TACCAGCTCTCCGAGTGGTAGGGACGATTATTGGGCTTAAAGCGTCCGTAGCCGGCCCGG
CAAGTCTCCCGTTAAATCCAGCGACCTAATCGTTGGGCTGCAGGAGATACTGCTGGGCTA
GGAGGCAGGAGAGGCCGACGGTATTCCCGGGGTAGGGGTGAAATCCTATAATCCTGGGAG
GACCACCAGTGGCGAAGGCTGTCGGCTAGAACGCGCTCGACGGTGAGGGACGAAAGCTGG
GGGAGCGAACTGG
>16S_8;ee=0.000;size=15;
TACCGGCGGCTCGAGTGGTGGCCGCTATTATTGGGCTTAAAGCGTCCGTAGCTGGGTTGT
TAAGTCTCCTGGGAAATCCATCGGCTCAACCGATGGGCGTTCGGGAGAAACTGGCAACCT
AGGGACCGGGAGAGGTGAGAGGTACTCCAGGGGTAGGAGTGAAATCCTGTAATCCTTGGG
GGACCACCTGTGGCGAAGGCGTCTCACTAGAACGGCTCCGACAGTGAGGGACGAAAGCTG
GGGGAGCAAACCGG
>16S_29;ee=0.000;size=13;
TACCAGCAGCCCGAGTGGTAGTCGCATTTATTGGGCCTAAAGCGCTCGTAGCCTGGCCGG
TAAGTTCCCCGTGAAATCGGGTCGCCGACGATTCGGCTTGCGGGGAATACTGTCGGTCTT
GGGGCCGGGAGACGCCGAGGGTACTCCGGGGGTAGCGGTGAAATGCTGTAATCCTCGGGG
GACCACCAGTGGCGAAGGCGTGCGACGAGAGCGGACCTGACGGTGAGGGGCGAAGGCTAG
GGGAGCGAACGGG
>16S_20;ee=0.000;size=13;
CACCGGCGGCCCGAGTGGTAACCGTTTTTATTGGGTTTAAAGGGTCCGTAGCCGGCTTAT
TAAGTCTCTTGGGAAATCTGGCGGCTCAATCGTCAGGCGTCCAAGAGATACTGGTAGGCT
TGGGACCGGGAGAGGTGGGAGGTACTCCAGGGGTAGGGGTGAAATCTCGTAATCCTTGGG
GGACCACCGATGGCGAAGGCATCCCACCAGAACGGGTCCGACGGTGAGGGACGAAAGCTG
GGGGCACGAACCGG
>16S_28;ee=0.000;size=12;
CACCAGCAGCTCGAGTGGTGGTCGCGATTATTGGGCCTAAAGCACTCGTAGCCGGGCTTG
CAAGTCCCTCGTGAAATCGAGCCGCCTAACGGTTCGGCTTGCGAGGGGTACTGCGGGTCT
TGAGGCCGGGAGACGTCGGGGGAATTTCGGGGGTAGCGGTGAAATGCTGTAATCCCCGGA
AGACCACCGGTGGCGAAGGCGCCCGACGAGAACGGACCTGACGGTGAGGGGTGAAGGCTA
GGGGAGCGAACGGG
>16S_31;ee=0.000;size=9;
TACCAGCAGCCCAAGTGGTGGTCGCGATTATTGGGCCTAAAGCGCTCGTAGCCGGGCTGG
TAAGTCCCTTGTGAAATCGGATCGCCCAACGGTTCGGCTTGCAAGGGATACTGCCGGTCT
TGAGGCCGAGAGACGTCGCAGGTACTCCGGGGGTAGCGGTGAAATGCTGTAATCCTCGGG
GGACCACCAGTGGCGAAGGCGTGCGACGAGAGCGGACCTGACGGTGAGGGGCGAAGGCTA
GGGGAGCGAACGGG
