# Supplementary material for: Methanogenic archaea in subsurface coal seams are biogeographically distinct: an analysis of metagenomically‐derived mcrA sequences
Source: Environ Microbiol. 2022 May 10;24(9):4065–78. doi: 10.1111/1462-2920.16014 (PMC9790511; doi:10.1111/1462-2920.16014)
Supplement: Supplementary file 1 — Fig. S1. Proportion of archaeal 16S rRNA gene operational taxonomic units (OTUs) within each metagenomic dataset as detected with the Earth Microbiome Project primer sets (Apprill et al., 2015; Parada et al., 2016). Phylogenetic groupings of 16S rRNA OTUs by BLAST type sequence matching is provided down to the class level. Coal Seam Microbiome (CSMB; Vick et al., 2018) reference set matches found at >97% identity have been included. Fig. S2. Two‐dimensional non‐metric multidimensional scaling (NMDS) plot of the archaeal 16S rRNA genes detected in the metagenomic datasets selected for this study. No archaeal 16S rRNA gene sequences were detected in the Powder River 10 dataset. [file EMI-24-4065-s002.zip › EMI_16014_Supplementary_data_MCR-Angel_c99_consensus.fa]

>mcra_2
CGGAAGCTACATGTCCGGCGGTGTCGGGTTCACCCAGTACGCCACGGCAGCCTACACCAACGACGTCCTGGACGACTTCT
CCTACTACGGCGTCGATTATGCCGTGGACAAGTTCGGCGACGTGTGCAAGGCACCCGTTACCCTGGAGACCGCCAAGGAC
ATCGCCACCGAGACGACCCTCTACGGCATAGAGCAGTACGAGGCGTTCCCGACGGTCCTCGAGGACCACTTCGGCGGGTC
CCAGAGGGCTTCCGTCCTGGCCGCAGCATCCGGCATATCCTCCGCCATCGCCACCGGCAACAGCCAGATCGGCCTTGCAG
GCTGGTACTGCAGCATGCTGGTCCACAAGGATGCCTGGGGAAGACTCGGCTTCTTCGGATACGACCTCCAGGACCAGTGC
GGTCCGACCAACGTCTTCAGCTACCAGGGCGACGAGGGGTCCCCCACCGAGCTGAGGGGCGCCAACTATCCG
>mcra_34
AGGTTCTTACATGTCTGGTGGAGTAGGTTTCACCCAGTACGCAACCGCAGCTTACACTGACGATATTCTGGACGACTTCC
TATACTACGGTATGGAATACGTGGACGGTAAATACGGTATCTGCGGAACTGAAGCAACCACTGAAGTGGTTCACGACATA
GCCGCAGAAGTAACCATGTACGGACTGGAACAGTACGAATACCCAGCTCTCTTAGAAGACCACTTCGGTGGTTCACAGCG
AGCAGCAGTTGTTTCCGCAGCTGCCGGATGTTCCGTTGCCTTTGCAACTGGAAACTCCAACGCCGGAATCAACGGATGGT
ACTTAAGCCAGATCTTACACAAAGAAACCCACAGCAGACTCGGTTTCTACGGTTACGACCTGCAGGACCAGTGTGGGGCA
TCCAACTCTCTCTCCATCAGGAGCGACGAAGGTCTGATCCACGAACTACGTGGTCCTAACTACCCT
>mcra_8
CGGATCCTACATGTCCGGTGGTGTCGGGTTCACACAGTATGCAACTGCTGCATACACCGATGACATCCTCGACAACAATG
TGTACTACGACGTAGACTACATCAACGACAAGTACAACGGTGCTGCAAATGTCGGCAAGGACAACAAAGTAAAGGCAACT
CTCGACGTCGTAAAGGACATCGCAACCGAGTCCACAATCTACGGTATCGAGACCTACGAGAAGTTCCCGACTGCCCTTGA
AGACCACTTCGGTGGATCTCAGAGAGCAACCGTGCTCGCAGCCGCAGCCGGTGTCGCAACTGCCCTCGCAACCGCAAACG
CAAACGCCGGTCTCTCAGGCTGGTACCTCTCCATGTACCTGCACAAGGAAGCATGGGGTCGTCTCGGCTTCTTCGGATAC
GACCTGCAGGACCAGTGCGGTGCCACAAACGTTCTGTCCTACCAGGGCGACGAAGGTCTCCCAGACGAACTCCGTGGTCC
AAACTACCCG
>mcra_42
AGGTTCCTACATGTCCGGTGGAGTCGGATTCACTCAGTACGCAACTGCAGCATACACTGACAACATTCTAGACGACTTTA
CCTACTTCGGTAAAGAATACGTGGAAGACAAATTCGGATTAACCGAAGCACCTAACACCATGGACACAGTCCTGGACGTA
GGTTCTGAAGTTACATTCTACGCTCTAGAACAGTTCGAAGACTACCCAGCACTACTGGAAACTATCTTCGGTGGATCACA
GAGAGCATCCATTGTTGCAGCCGCAGCAGGATGTTCAACTGCAATGGCAACTGGAAACGCTCAAACTGGCCTAAGCGCAT
GGTACTTGTCCATGTACTTACACAAAGAACAGCACTCCAGACTTGGTTTCTACGGTTACGACCTGCAGGACCAGTGTGGT
GCATCCAACGTATTCTCCATCCGTGGAGACGAAGGATTACCAACTGAACTGCGAGGAGCTAACTACCCC
>mcra_39
AGGTTCTTACATGTCTGGTGGTGTTGGATTCACCCAATACGCTACCGCTGCTTACACTGACAATGTCCTCGACGACTTTA
CCTACTACGGTAAAGAATACGTAGAAGACAAATTCGGTGGACTATGTGAAGCACCTAACAACATGGAAACTGTACTGGAC
GTAGGATCTGAAGTAACCTTCTACGCTCTCGAGCAATACGAAGAATACCCAGCGCTCCTGGAAACTCAGTTCGGTGGATC
CCAGCGTGCTGCTGTTGTTGCTGCTGCTGCCGGATGTTCCACTGCTTTCGCAACTGGAAACGCTCAAACCGGTCTAAGCG
CATGGTACTTATCCATGTACTTGCACAAAGAACAACACTCCAGACTTGGATTCTATGGTTACGACTTGCAAGATCAGTGT
GGTGCATCCAACGTATTCTCCATCAGGAACGACGAAGGATTACCTCTTGAATTAAGAGGACCTAACTACCCT
>mcra_40
CGGTTCTTACATGTCTGGTGGTGTAGGATTTACCCAATACGCAACCGCTGCTTACACTGACAACATTCTCGATGACTTTA
CCTACTATGGTAAAGAATACGTAGAAGACAAATTTGGTATGTGTGAAGCACCAAACACCATGGACACCGTTCTGGATGTA
GGTTCAGAAGTTACCTTCTATGCCCTGGAACAGTTTGAAGAATACCCAGCACTATTAGAAACCATCTTCGGTGGATCCCA
AAGAGCTTCCATCGTAGCTGCAGCTGCTGGTGCATCCACTGCATTTGCTACAGCTAATGCTCAAACTGGTCTAAGTGGAT
GGTACTTATCTATGTACCTGCACAAAGAACAACACTCCAGGCTTGGATTCTATGGTTACGACTTGCAAGATCAGTGTGGT
GCATCTAACGTATTCTCCATACGAAATGATGAAGGATTACCACTCGAAATGAGAGGACCAAACTATCCT
>mcra_41
TGGTTCATACATGTCTGGTGGTGTTGGATTTACCCAATACGCAACCGCAGCATACACTGATAATGTCTTAGACGACTTCA
CTTACTTCGGTAAAGAGTATGTAGAAGACAAATATGGAATGTGCGAAGCACCTAACACCATGGAATCTGTCCTTGATGTA
GGTTCTGAAGTAACTTTCTACGCTCTAGAACAGTTTGAAGACTACCCTGCATTACTAGAAACCATATTTGGTGGATCACA
AAGAGCATCTATTGTTGCAGCAGCAGCCGGATGTTCAACTGCATTTGCTACTGGAAACGCTCAAACTGGTTTAAGCGCAT
GGTATTTATCCATGTACTTGCACAAAGAACAACACGCAAGACTTGGATTCTACGGATACGACCTTCAAGATCAGTGTGGT
GCATCTAACGTGTTCTCAATCAGAGGAGACGAAGGATTACCAACTGAATTAAGAGGAGCAAACTATCCA
>mcra_27
CGGCTCCTACATGTCCGGCGGTGTCGGATTCACCCAGTATGCAACCGCTGCATACACCGACAACATCCTCGATGAGTTCA
CCTACTACGGTATGGACTACATCAAAGACAAGTACAAGGTCGACTGGCAGAACCCAAGCGCAAAGGACAAGGTCAAGCCA
ACCCAGGAAGTCGTCAACGACATCGCAACCGAGGTTAACCTCAATGGTATGGAGCAGTACGAACAGTACCCGACCATGAT
GGAAGACCACTTCGGCGGTTCCCAGCGTGCAGGTGTCCTTGCAGCAGCCTGCGGTCTATCGACTGCAATTGCAACCGGAC
ACTCAAACGCCGGTCTGAACGGCTGGTACCTCTCGATGCTCATGCACAAAGAGGGATGGTCACGTCTCGGATTCTTCGGC
TACGACCTGCAGGATCAGTGCGGTTCAGCAAACACCCTCTCCGTCCGGCCTGACGAAGGCTGTATCGGCGAGTTCCGTGG
ACCGAACTACCCC
>mcra_3
CGGAAGCTACATGTCCGGTGGTGTCGGATTCACCCAGTACGCCACTGCAGCCTACACCAACGATGTCCTGGACGACTTCT
GCTACTACGGCGTCGACTTTGCCGCAGATAAGTTCGGAGGATTCGCCAAGGCACCCAAGACCCTGGAGCTTGCCAAGGAG
CTGGCCACTGAGGTCAACGCCTACGGCATGGAGCAGTACGAGGTATTCCCGACTCTGCTCGAGGATCACTTCGGTGGATC
CCAGAGAGCATCCGTTCTGGCAGCCGCATCCGCTATCACCTCCGCCATCGCCTCTGGCCACAGCCAGGTAGGCCTTGCCG
GCTGGTACCTGTCTATGCTCCTGCACAAGGAAGGCTGGGGACGCCTGGGCTTCTTCGGCTACGACCTGCAGGATCAATGC
GGTCCAACCAACGTGTTCTCCTACCAGTCCGACGAGGGCGCACCCCTCGAGCTGAGGGGAGCTAACTACCCC
>mcra_7
AGGCTCATACATGTCGGGTGGTGTCGGCTTCACCCAGTACGCAACAGCAGCCTACACCGATAACATCCTTGATGATTACG
TCTATTATGGGATGGATTATATCAGGGATCGGTATGGTTTCAACTACCGTGAGCCGGGTCCGGATAAGGTGATCAAGCCA
ACCCAGGAGATCGTCAATGATATCGGAACTGAGGTGACGCTCTATTGTCTTGAACAGTATGAGCAGTATCCGACCCTGAT
GGAAGATCACTTCGGAGGTTCCCAGCGTGCAGCGGTGATAGCGGCAGCTTCCGGTGTTACGACCTCAATCATGACAGGGA
ACTCAAATGCCGGCCTGAATGCCTGGTACCTCTCGATGATCATCCATAAGGATGCATGGTCACGCCTCGGATTCTTCGGC
TATGATCTCCAGGATCAGTGCGGTTCTGCAAACTCTCTCTCAATGGAGCCGGATCGTGGTGCAATGGGGGAGTTAAGGGG
TCCGAACTATCCA
>mcra_35
CGGATCCTACATGTCAGGTGGTGTTGGATTCACACAGTACGCAACAGCAGCCTACACCGACGACATCCTGGACGACTTTG
TCTACTACGGTATGGAGTACGTGGATGACAAGTACGGCATCTGCGGAACAAAACCAACAATGGACGTGGTCCGGGACATC
TCAACAGAGGTCACACTCTACAGCCTCGAACAGTACGAGGAATACCCAACACTCCTCGAGGACCACTTTGGAGGATCACA
GAGGGCAGCTGTTGCAGCCGCAGCAGCAGGATGTTCCACAGCCTTCGCAACCGGAAACTCAAACGCAGGTATCAACGGAT
GGTACCTCAGCCAGATACTCCACAAGGAGGCCCACAGCAGGCTCGGATTCTACGGTTACGACCTGCAGGACCAGTGCGGA
GCATCCAATTCACTCTCAATCAGGAGCGACGAGGGACTCATACACGAACTCCGTGGACCTAACTATCCA
>mcra_30
GGGTTCCTACATGTCTGGAGGAGTGGGCTTTACCCAGTATGCCAGTGCTGCCTATACCGATGATATCCTGGATGACTTCC
TCTACTATGGAATGGACTATGTGGAGAAAAAGTATGGTATATGTGGTACCCGGGCCAGTATGGATGTGGTAAAAGACATC
TCCAGTGAAGTAACCCTCTATGCCCTGGAACAATATGAAATACCAACCTTACTGGAAGATCACTTTGGAGGATCCCAGAG
AGCTGCTGTAGCATCCGCTGCTGCAGGATGTTCTACTGCCTTTGCCACAGGAAACTCCAATGCAGGAATCAATGGATGGT
ACCTCAGCCAGATTCTGCACAAAGAAGTACACAGCAGACTGGGATTCTATGGATACGATCTGCAGGACCAGTGTGGAGCT
TCCAACTCCCTATCGGTACGTAGTGATGAAGGTTTAATCCATGAATTAAGAGGACCTAACTATCCT
>mcra_36
CGGATCATACATGTCAGGTGGTGTCGGATTCACACAGTACGCAACAGCAGCCTACACAGACAACATACTTGACGACTTCA
CCTACTTCGGTAAGGAGTATGTGGAAGACAAGTATGGACTCTGTGAGGCACCAAACACCATGGACACAGTCCTGGACGTT
GCAAGTGAAGTTACATTCTACGGCCTTGAACAGTACGAGGAATACCCGGCACTCCTCGAGGACCAGTTCGGAGGATCCCA
GAGGGCAGCAGTCGTTGCAGCTGCAGCTGGATGTTCCACAGCATTTGCAACAGCAAACGCCCAGACAGGTCTCAGCGGAT
GGTACCTCTCAATGTACCTCCACAAGGAACAGCACTCCAGGCTCGGATTCTACGGTTACGACCTCCAGGACCAGTGTGGT
GCATCCAACGTCTTCTCAATAAGGGGCGACGAGGGGCTGCCACTGGAGCTCCGTGGACCTAACTATCCA
>mcra_12
CGGCAGCTACATGTCCGGTGGTGTCGGTTTCACCCAGTATGCAACAGCAGCATACACCGACAACATCCTTGATGACTACT
GTTACTACGGTATGGACTACATCAAGGCCAAACACGGCGGTCTCGGCAAGGCAAAGAAGACCCAGGAAGTCCTCAACGAC
ATCGCAACTGAAGTCACCCTCTACGGTATGGAACAGTACGAACAGTACCCCACCACCCTCGAGAGCCACTTCGGCGGATC
CCAGCGTGCATCCGTACTTGCAGCAGCATCAGGTATCTCCTGTTCACTGGCAACGGCAAACTCCAACGCCGGTCTGAACG
GATGGTACATGTCCATGCTCGCCCACAAGGAAGGATGGTCACGTCTCGGCTTCTTCGGCTACGACCTTCAGGACCAGTGC
GGTTCAACCAACTCAATGTCGATCAGACCCGACGAAGGCTGTATCGGCGAGCTCCGTGGACCAAACTACCCC
>mcra_11
CGGATCCTACATGTCCGGTGGTGTCGGGTTCACCCAGTATGCAACCGCTGCATACACCGACAACATCCTCGATGACTACA
CCGAGTACGGTGTGGACTACATCAAGAAGAAACACGGTGGTATTGGCAAGGCAAAGGCGACCCAGGAAGTCGTCAGCGAC
ATTGCAACCGAGGTCAACCTCTACGGTATGGAGCAGTATGAGACATACCCGACCGCCCTCGAGAGCCACTTCGGTGGATC
TCAGCGTGCATCCGTCCTTGCCGCAGCATCAGGTATCTCAGTCGGACTTGCAACTGCAAACTCCAACGCAGGCCTGAACG
GCTGGTACCTGTCGATGCTCATGCACAAGGAAGGCTGGTCACGTCTCGGCTTCTTCGGCTACGACCTGCAGGACCAGTGC
GGTTCCGCAAACTCCATGTCGATCCGCCCAGACGAGGGATTACTCGGCGAGCTCCGTGGACCGAACTACCCG
>mcra_9
TGGATCATACATGTCCGGTGGTGTCGGTTTCACACAGTACGCAACTGCAGCATACACCAACAACATCCTTGATGACAACC
TCTACTACAACGTAGACTACATCAACGACAAGTACAAGGACGCAGCGAAGACCGGTAAGGACAACAAGGTCAAGGCAACC
CTCGAAGTTGTCAAGGACATTGCAACAGAGTCCACCATCTACGGTCTGGAGAACTACGAGAAATACCCGACCACACTCGA
GGACCACTTCGGAGGTTCCCAGAGGGCAACAAGCCTTTCCGCAGCAGCAGGCTGTGCAACATCAATCGCAACCGGAAACG
GAAATGCGGGTCTTTCTGCATGGTATCTCTCTATGTACCTGCACAAGGAAGCACACGGACGTCTCGGTTTCTTCGGTTAC
GACCTGCAGGACCAGTGTGGTGCAACCAATGTGTTGTCCTACCAGTCCGACGAAGGTCTGGCTCTTGAGCTCCGTGGACC
GAACTACCCC
>mcra_18
CGGATCCTACATGTCCGGTGGTGTCGGGTTCACCCAGTATGCGACCGCGGCCTACACCGACAACATCCTTGACGACTACA
CCTACTACGGTATGGACTACATCAAGGACAAGTACAAGGTCGACTGGAAGAACCCCGGCGAGAAGGACAAGGTCAAGCCA
ACGCAGGACATCGTCAACGACATTGCCACCGAGGTCACCCTCTACGGTATGGAGCAGTACGAGCAGTTCCCGACCGCGCT
CGAGACCCACTTCGGCGGATCCCAGCGTGCATCGGTGCTGGCTGCTGCATCCGGTCTCTCGACTGCAATCGCCACCGGGA
ACTCGAACGCAGGCCTGAACGGCTGGTACCTGTCCATGCTCCTGCACAAGGAGGGCTGGTCACGCCTCGGGTTCTACGGC
TACGACCTGCAGGACCAGTGCGGTTCCGCAAACACCGAGTCCTTCCGTGCAGACGAAGGCTGTGTCGGAGAGCTCCGTGG
CGCCAACTACCCG
>mcra_43
AGGTTCCTACATGTCCGGTGGAGTCGGATTCACTCAGTACGCAACTGCAGCTTACACTGACAACGTACTGGACGACTTTA
CCTACTTCGGTAAAGAATACGTGGAAGACAAATACGGAATAACTGAAGCACCAAACACCATGGACACAGTCCTGGATGTT
GCTTCCGAAGTAACCTTCTACGCCCTTGAACAGTTCGAAGACTACCCCGCACTACTGGAAACCATATTCGGTGGATCACA
GAGAGCATCCATTGTTGCAGCCGCAGCAGGATGTTCAACTGCATTCGCTACTGGAAACGCTCAGACCGGTCTAAGTGGAT
GGTACTTATCCATGTACTTACACAAAGAACAGCACTCCAGACTTGGTTTCTACGGTTACGATCTGCAGGACCAGTGTGGT
GCATCCAACGTATTCTCCATCCGTGGAGACGAAGGATTACCAACTGAACTGCGAGGAGCTAACTACCCC
>mcra_5
GGGAAGCTACATGTCCGGTGGTGTCGGATTCACACAGTACGCCACTGCTGCCTACACCAACGATGTCCTGGACGACTTCT
GCTACTACGGCGTCGATTTCGCCAACGATAAGTTCGGCGGATTCGCCAAGGCACCCAAGCTGCTCGAGACCGCCAAGGAG
CTGGCCACAGAGGTCAACGCCTACGGCATGGAGCAGTACGAGGAGTTCCCGACTCTGCTCGAGGATCACTTCGGTGGATC
CCAGAGGGCTTCCGTTCTGGCAGCCGCTTCCGGTATCACCTCCGCCATCGCCTCTGGCCACAGCCAGGTAGGCCTTGCCG
GCTGGTACCTCAGCATGCTCCTGCACAAGGAAGGCTGGGGACGCCTGGGCTTCTTCGGCTACGACCTGCAGGATCAGTGC
GGTCCAACCAACGTGTTCTCCTACCAGTCCGACGAGGGCGCACCCCTCGAGCTGAGGGGAGCCAACTACCCC
>mcra_37
CGGATCATACATGTCTGGTGGTGTTGGATTTACACAATATGCTACTGCAGCATACACCGACAATATCCTTGACGACTTCA
CCTACTATGGTAAAGAATACGTCGAAGATAAATTCGGAATGTGTGGAGCACCTAACAACATGGACACCGTGTTAGATGTT
GCATCAGAAGTAACATTCTACGGCCTAGAACAATATGAAGAATACCCTGCACTCTTAGAAACTCAGTTCGGTGGATCTCA
AAGAGCAGCTGTAGCAGCTGCAGCCGCTGCATGTTCAACTGGATTTGCTACTGGTAACGCACAAACTGCGTTAAGCGGTT
GGTACTTATCCATGTACTTGCACAAAGAACAACACTCCAGACTCGGTTTCTATGGATACGACCTTCAAGATCAGTGTGGT
GCATCCAATGTATTCTCAATTAGAGGAGACGAAGGATTGCCACTAGAACTTAGAGGAGCAAACTATCCA
>mcra_21
CGGATCATACATGTCTGGTGGTGTCGGTTTCACCCAGTATGCAACCGCAGCATACACTGACAACATCCTCGATGAATACA
CCTACTACGGTATGGACTACATCAAGGACAAGTACAAAGTCGACTGGAAGAACCCAAGCCCATCTGACAAGGTCAAAGCA
AGCCAGGACGTTGTCAACGACATTGCAACCGAGGTCAACCTCTATGGTATGGAGCAGTACGAGCAGTTCCCAACCGCTCT
TGAGTCACACTTCGGTGGTTCACAGCGTGCATCCGTCCTTGCAGCAGCATCTGGTATCTCCTGTTCCGTTGCAACCGGTA
ACTCCAACGCTGGTCTGAACGGATGGTACCTCTCCATGCTCATGCACAAGGAAGGCTGGTCACGTCTCGGATTCTTCGGA
TACGACCTGCAGGACCAGTGTGGTTCAACCAACTCACTGTCTGTCAGACCTGACGAAGGTTGTATCGGTGAATTCCGTGG
ACCAAACTACCCG
>mcra_45
CGGCGGCTACATGTCAGGCGGCGTCGGTTTCACAATGTATGCAACACCAGCATACACCAACGACATCGTTGATGACTTCC
TGTACTGGGGCGCAGAGTATGCAAAGGACAAGTACGGTGCAATTGTAGGAAACGCACCAGCAAACATCGCAACCGTAAAG
GACATCTCAACCGAGACAACACTCTACGGTCTTGAGGCATATGAGAAATACCCGACCACACTTGAAGACCACTTTGGTGG
TTCACAGAGAGCAACGGTTATCTCAATTGCAGCAGGCGGTGCAACAGCACTTGCAACAGGACACAGCAACGCTGGTCTCT
CTGCATGGTATCTCTCCATGTACCTCCACAAAGAGGCACACGGCAGACTCGGATTCTTCGGATACGATCTGCAGGATCAG
TGCGGCGCTACCAACGTGTTCTCAGTCGCATCAGACGAAGGTTGTGTTGGCGAACTCAGAGGCGCAAACTACCCG
>mcra_24
CGGCTCCTACATGTCCGGCGGTGTCGGATTCACCCAGTATGCAACAGCTGCATACACCGACAACATCCTCGATGAGTTCA
CCTACTATGGTATGGACTACATCAAAGACAAGTACAAGGTCGACTGGCAGAACCCGAACCCGAATGACAAGGTAAAGCCA
ACCCAGGAGATCGTCAACGACATCGCAACTGAGGTCAACCTCAACGGTATGGAACAGTACGAACAGTACCCGACCATGCT
TGAAGACCACTTTGGTGGCTCGCAGCGTGCAAGTGTCCTCGCAGCAGCATCCGGTATCTCCACCGCAATTGCAACCGGCA
ACTCAAATGCCGGTCTGAACGGCTGGTACCTCTCGATGCTCATGCACAAAGAGGGATGGTCACGTCTCGGATTCTTCGGC
TACGACCTGCAGGACCAGTGTGGTTCAGCAAACACCCTCTCTGTCCGGCCTGACGAAGGCTGTATCGGCGAGTTCCGTGG
ACCAAACTATCCA
>mcra_23
CGGCTCATACATGTCTGGTGGTGTCGGATTCACCCAGTATGCAACCGCAGCATACACCGACAACATCCTCGATGAATACA
CCTACTACGGTATGGACTACATCAAGGACAAGTACAAAGTCGACTGGAAGAATCCAAGTGCAACCGACAAGGTCAAGCCA
ACCCAGGACGTTGTCAACGACATTGCAACCGAGGTCACCCTCAACGGTATGGAGCAGTACGAACAGTTCCCAACCATGAT
GGAAGACCACTTTGGTGGGTCACAGCGTGCAGCAGTTCTCGCAGCAGCATCCGGTATTTCTACCGCTATCGCCACTGCAA
ACTCCAACGCTGGTCTGAACGGCTGGTACCTGTCCATGCTCCTGCACAAGGAAGGCTGGTCACGTCTCGGATTCTTCGGA
TACGACCTGCAGGATCAGTGTGGTTCCACCAACTCACTCTCCGTCCGGCCAGACGAAGGCTGTATCGGCGAGTTCCGTGG
ACCAAACTATCCA
>mcra_17
CGGATCCTACATGTCCGGTGGTGTCGGGTTCACCCAGTACGCAACCGCGGCCTACACCGACAACATCCTTGACGACTACA
CCTACTACGGTATGGACTACATCAAGGACAAGTACAAGGTCGACTGGAAGAACCCCGGCGAGAAGGACAAGGTCAAGCCG
ACTCAGGACATCGTCAACGACATTGCCACCGAGGTCACCCTCTACGGTATGGAGCAGTACGAGCAGTTCCCGACCGCGCT
CGAGACCCACTTCGGCGGATCCCAGCGTGCATCGGTCCTGGCGGCTGCATCCGGTCTCTCGACCGCAATCGCCACCGGGA
ACTCCAATGCCGGCCTGAACGGCTGGTACCTGTCCATGCTCCTGCACAAGGAGGGCTGGTCACGCCTCGGGTTCTACGGC
TACGACCTGCAGGACCAGTGCGGTTCCGCAAACACCGAGTCCTTCCGTGCAGACGAAGGCTGTGTCGGAGAGCTCCGTGG
CGCCAACTACCCG
>mcra_38
AGGATCTTACATGTCTGGTGGAGTAGGATTCACACAATACGCTACCGCGGCGTACACTGACAATGTTCTTGACGACTTCA
CTTACTACGGTAAAGAGTACGTAGAAGACAAATTCGGTGGATTATGTGAAGCTCCTAATAATATGGAAACTGTACTGGAT
GTAGGTACTGAAGTAACTTCCTATGCTCTTGAGCAATACGAAGAATACCCAGCTCTACTCGAAACCCAGTTCGGTGGTTC
CCAACGTGCTTCTGTTGTTGCTGCCGCTGCCGGATGTTCCACTGCTTTTGCAACTGGAAACGCTCAAACCGGTTTAAGCG
CATGGTACTTATCCATGTACTTGCACAAAGAACAACATTCCAGGCTAGGATTCTACGGTTACGATCTGCAAGATCAGTGT
GGTGCATCCAACGTATTTTCCATTAGGAACGACGAAGGATTACCTCTTGAATTAAGAGGACCTAACTATCCT
>mcra_22
CGGATCATACATGTCTGGTGGTGTCGGTTTCACCCAGTATGCAACCGCAGCATACACTGACAACATCCTCGATGACTACA
CCTACTACGGTATGGACTACATCAAGGACAAGTACAAAGTCGACTGGAAGAACCCAAGCCCGTCTGACAAGGTCAAAGCA
AGCCAGGACGTTGTCAACGACATTGCAACCGAGGTCAACCTGTACGGTATGGAGCAGTACGAGCAGTTCCCAACCGCTCT
TGAGTCACACTTCGGTGGTTCACAGCGTGCATCCGTCCTTGCAGCAGCATCTGGTATCTCCTGTTCCGTTGCAACCGGTA
ACTCCAATGCTGGTCTGAACGGATGGTACCTCTCCATGCTCATGCACAAGGAAGGATGGTCACGTCTCGGATTCTTCGGA
TACGACCTGCAGGACCAGTGTGGTTCAACCAACTCACTGTCTGTCAGACCTGACGAAGGTTGTATCGGTGAATTCCGTGG
ACCAAACTACCCG
>mcra_1
CGCCACTGCCGCCTACACCGACAACATCCTGGAGGACTACACCTACTGGGCCGTGGACCACATCAAGGACAAGTACGGCG
GGTTCTGCAAGAGCAAGCCCTCCTCCGAGCTGATCGAGAAGCTCGGGTCCGAGATCAACTCCTACGCCCTGGAGATGTAC
GAGCGCTACCCGGCCGCCATGGAAGCCCACTTCGGTGGGTCCCAGAGGGCGACCGTCGCCGCCGCCGCCACCGGTATCGG
TGTGGCGATGGCAACTGGTAACGCCAACGCGGGTGTCAACGGATGGTACCTGTCCATGTACCAGCACCGTGAGAGGCTTG
GAAGGCTCGGGTTCTACGGATACGACCTGCAGGACATGTGCGGTGCCGCCAACTCGTTCTCCTACAGGAGCGACGAGGGT
CTGCCGCACGAGCTGCGCGGTCCGA
>mcra_6
TGGATCCTATATGTCAGGAGGAGTCGGGTTTACGCAATACGCGACTGCCGCGTACACTGACAACATCTTAGATGATTACA
CGTACTACGGGATGGACTATCTCAAGGACAAGTACGGGTATGATTACACCCAGCCTGGACCGGACAAGACCATAAAACCA
ACCCAGGATCTTGTAAATGATCTCGCAACCGAGGTCACTATCTATGGGATGGAGCAGTATGAACAGTTCCCAACTCTGAT
GGAAGATCACTTTGGAGGATCTCAGCGGGCAGCAGTCCTTGCTGCAGCTTCAGGTATCACCTGTTCAATGGCAACCGGGA
ACTCAAATGCGGGTCTGAATGGGTGGTACCTCTCGATGATCATCCATAAAGACGCATGGTCAAGACTTGGGTTCTTTGGA
TACGATCTCCAGGATCAGTGTGGGTCATCAAACTCGCTCTCTATCGAACCGGATCGGGGAGCCATGGGTGAACTACGTGG
TCCAAACTATCCA
>mcra_10
TGGATCATACATGTCCGGTGGTGTCGGTTTCACACAGTACGCAACAGCTGCATACACCAACAACATCCTTGATGACAACC
TCTACTACGATGTAGACTACATCAATGACAAGTATGATGGTGCAGCAAAGACCGGTAAGGGCAACAAGGTCAAGGCAACC
CTCGAAGTTGTTAAGGACATTGCAACAGAGTCCACCATCTACGGTCTGGAGAACTACGAGAAATACCCGACCACACTCGA
GGACCACTTCGGAGGTTCCCAGAGGGCAACAAGCCTTTCCGCAGCAGCAGGCTGTGCAACATCAATCGCAACCGGAAACG
GAAATGCGGGTCTTTCTGCATGGTATCTCTCTATGTACCTGCACAAGGAAGCACACGGACGTCTCGGTTTCTTCGGTTAC
GACCTGCAGGACCAGTGTGGTGCAACCAATGTGTTGTCCTACCAGTCCGACGAAGGTCTGGCTCTTGAGCTCCGTGGACC
GAACTACCCC
>mcra_31
GGGTTCCTACATGTCTGGAGGAGTGGGCTTTACCCAGTATGCCAGTGCCGCCTATACTGATGATATCCTGGATGACTTCC
TCTACTATGGAATGGACTATGTGGAGAAAAAGTATGGTATATGCGGTACCCGGGCCAGCATGGATGTGGTAAAAGACATC
TCCAGTGAAGTAACCCTCTATGCCCTGGAACAATATGAAATACCCACCTTACTGGAAGATCACTTTGGAGGATCCCAGAG
AGCTGCTGTAGCATCCGCTGCTGCAGGATGTTCTACTGCTTTTGCCACAGGAAACTCCAATGCAGGAATCAATGGATGGT
ACCTCAGCCAGATTCTGCACAAAGAAGTACACAGCAGACTGGGATTCTATGGATACGATCTGCAGGACCAGTGTGGAGCT
TCCAACTCCCTATCGGTACGTAGTGATGAAGGTTTAATCCATGAATTAAGAGGACCTAACTATCCT
>mcra_32
GGGATCCTACATGTCTGGAGGGGTGGGCTTTACCCAGTATGCCAGTGCCGCCTATACCGATGATATCCTGGATGACTTCC
TCTACTATGGAATGGACTATGTGGAGAAAAAGTATGGTATATGTGGTACCCGGGCCAGTATGGATGTGGTAAAAGACATC
TCCAGTGAAGTAACCCTCTATGCCCTGGAACAATATGAAATACCCACCCTCCTGGAGGATCACTTTGGAGGATCCCAGAG
AGCTGCTGTAGCATCCGCTGCTGCAGGATGTTCTACTGCCTTTGCCACAGGAAACTCCAATGCAGGAATCAATGGATGGT
ACCTCAGCCAGATTCTGCACAAAGAAGTACACAGCAGACTGGGATTCTATGGATACGATCTGCAGGACCAGTGTGGAGCT
TCCAACTCCCTATCAGTACGTAGTGATGAAGGTTTAATCCATGAATTAAGAGGACCAAACTATCCT
>mcra_33
GGGTTCCTACATGTCTGGAGGAGTGGGCTTTACCCAGTATGCCAGTGCCGCCTATACCGATGATATCCTGGATGACTTCC
TCTACTATGGAATGGACTATGTGGAGAAAAAGTATGGTATATGTGGTACAAAGGCCAGTATGGATGTGGTAAAAGACATC
TCCAGTGAAGTAACCCTCTATGCCCTGGAACAATATGAAATACCCACCCTCCTGGAGGATCACTTTGGAGGATCCCAGAG
AGCTGCTGTAGCATCCGCTGCTGCAGGATGTTCTACTGCCTTTGCCACAGGAAACTCCAATGCAGGAATCAATGGATGGT
ACCTCAGCCAGATTCTGCACAAAGAAGTACACAGCAGACTGGGATTCTATGGATACGATCTGCAGGACCAGTGTGGAGCT
TCCAACTCCCTATCAGTACGTAGTGATGAAGGTTTAATCCATGAATTAAGAGGACCAAACTATCCT
>mcra_13
CGGATCCTACATGTCTGGTGGTGTCGGATTCACCCAGTATGCAACAGCAGCATACACCGACAACATCCTCGATGACTACT
GCTACTATGGTATGGACTACATCAAGTCCAAGCACGGTGGTCTCGGCAAGGCAAAGAAGACCCAGGACGTTATCAACGAC
ATCGCAACCGAAGTCACCCTCTACGGTATGGAACAGTACGAACAGTTCCCCACCACCCTCGAGAGCCACTTCGGCGGATC
CCAGCGTGCATCCGTACTTGCAGCAGCATCAGGTATCTCCGTCGGACTTGCAACGGCAAACTCCAACGCCGGTCTGAACG
GATGGTACATGTCCATGCTCGCTCACAAGGAAGGATGGTCACGTCTCGGCTTCTTCGGCTACGACCTTCAGGACCAGTGC
GGTTCAACCAACTCAATGTCGATCAGACCCGACGAAGGCTGTATCGGCGAGCTCCGTGGACCAAACTACCCC
>mcra_44
CGGCGGTTACATGTCAGGCGGCGTCGGATTCACAATGTATGCAACACCAGCATACACAAACGACATCCTTGATGACTTCC
TGTACTTTGGTAACGACTATGCGACCAAGAAATATGGTGAAAATGGAAAGGCAAAAGCCACCATCGAGACGGTAAAAGAC
ATCGCCACAGAAGTAACACTGTATGGTCTTGAAGCGTACGAGAAGTACCCGACCACACTCGAAGACCACTTTGGAGGTTC
ACAGAGAGCAACGACTATTGCACTCACATCCGCCGGAGCGGTGGGTCTGGCAACTGGGCACTCGCAGGCAGCATATTCCG
GATGGTATCTCTCCATGTACCTCCACAAAGAGGCACACGGCAGACTCGGATTCTTCGGATACGATCTGCAGGATCAGTGC
GGCGCTACCAACGTGTTCTCAGTCGCATCAGACGAAGGTTGTGTTGGCGAACTCAGAGGCGCAAACTACCCG
>mcra_19
CGCAACCGCGGCCTACACCGACAACATCCTTGATGACTACACCTACTACGGTATGGACTATATCAAGGACAAGTACAAGG
TCGACTGGAAGAACCCGAGCGAGAAGGACAAGGTCAAGCCGACTCAGGATGTCGTCAACGACATTGCCACCGAGGTCACC
CTCTACGGTATGGAGCAGTACGAGCAGTTCCCGACCGCGCTCGAGACCCACTTCGGCGGATCCCAGCGTGCATCGGTGCT
GGCTGCTGCATCCGGTCTCTCGACTGCAATCGCCACCGGGAACTCGAACGCAGGCCTGAACGGCTGGTACCTGTCCATGC
TCCTGCACAAGGAGGGCTGGTCACGCCTCGGGTTCTACGGCTACGACCTGCAGGACCAGTGCGGTTCCGCAAACACCGAG
TCCTTCCGTGCAGACGAAGGCTGTGTCGGAGAGCTCCGTGGCGCCA
>mcra_48
CGGCTCCTACATGTCCGGTGGTGTCGGATTCACCCAGTATGCAACAGCAGCATACACCGACAACATCCTCGATGAGTTCT
GCTACTATGGTATGGACTACATCAAAGACAAATACAAGGTCGACTGGAAGAATCCAAGTCCAAACGACAAGGTCAAACCA
ACCCAGGAGATCGTCAACGACATCGCATCCGAGGTCAACCTCAACGGTATGGAACAGTACGAGTCTTACCCAACGATGCT
TGAAGACCACTTTGGTGGCTCACAGCGTGCAAGTGTCCTTGCAGCAGCATCCGGTATCTCCACCTCCATTGCAACCGGAA
ACTCCAACGCCGGTCTGAACGGCTGGTACCTCTCGATGCTCATGCACAAAGAGGGATGGTCACGTCTTGGTTTCTTCGGC
TACGACCTTCAGGATCAGTGTGGTTCAGCAAACTCACTCTCTGTCCGGCCTGACGAAGGCTGTATCGGCGAGTTCCGTGG
ACCAAACTATCCA
>mcra_16
CGGAAGCTACATGTCCGGTGGTGTCGGATTCACCCAGTATGCAACAGCAGCATACACCGACAACATCCTCGATGACTACT
GCTACTATGGTATGGACTACATCAAGTCCAAGCACGGTGGTCTCGGCAAGGCAAAGAAGACCCAGGACGTTATCAACGAC
ATCGCAACCGAAGTCACCCTCTACGGTATGGAACAGTACGAACAGTTCCCCACCACCCTCGAGAGCCACTTCGGCGGATC
CCAGCGTGCATCCGTACTTGCAGCAGCATCAGGTATCTCCTGTTCACTGGCAACGGCAAACTCCAACGCCGGTCTGAACG
GATGGTACATGTCCATGCTCGCCCACAAGGAAGGATGGTCACGTCTCGGCTTCTTCGGCTACGACCTTCAGGACCAGTGC
GGTTCAACCAACTCAATGTCGATCAGACCCGACGAAGGCTGTATCGGCGAGCTCCGTGGACCAAACTACCCC
>mcra_4
GGGAAGCTACATGTCCGGTGGTGTCGGATTCACACAGTACGCCACTGCAGCCTACACCAACGATGTCCTGGACGACTTCT
GCTACTACGGCGTCGATTTCGCCGCAGACAAGTTCGGCGGATTCGCCAAGGCACCCAAGACCATGGATATAGCCAAAGAG
CTGGCCACAGAGGTCAACGCCTACGGCATGGAGCAGTACGAAGAGTTCCCGACTCTTCTCGAGGATCACTTCGGTGGGTC
CCAGAGGGCTTCCGTTCTGGCAGCCGCTTCCGGTATCACCTCCGCCATCGCCTCTGGCCACAGCCAGGTAGGCCTTGCCG
GCTGGTACCTCAGCATGCTCCTGCACAAGGAAGGCTGGGGACGCCTGGGCTTCTTCGGCTACGACCTGCAGGATCAGTGC
GGTCCAACCAACGTGTTCTCCTACCAGTCCGACGAGGGCGCACCCCTCGAGCTGAGGGGAGCCAACTACCCC
>mcra_20
CGCAACCGCGGCCTACACCGACAACATCCTTGATGACTACACCTACTACGGTATGGACTATATCAAGGACAAGTACAAGG
TCGACTGGAAGAACCCGAGCGAGAAGGACAAGGTCAAGCCGACTCAGGATGTCGTCAACGACATTGCCACCGAGGTCACC
CTCTACGGTATGGAGCAGTACGAGCAGTTCCCGACCGCGCTCGAGACCCACTTCGGCGGATCCCAGCGTGCATCGGTGCT
GGCCGCTGCATCCGGTCTCTCGACTGCAATCGCAACCGGGAACTCGAACGCCGGCCTGAACGGCTGGTACCTGTCCATGC
TCCTGCACAAGGAGGGCTGGTCACGGCTCGGGTTCTACGGCTACGACCTGCAGGACCAGTGCGGTTCCGCAAACACCGAG
TCCTTCCGTGCCGACGAAGGCTGTGTCGGAGAGCTCCGTGGCGCCA
>mcra_49
CGGATCCTACATGTCCGGTGGTGTCGGGTTCACCCAGTATGCAACCGCTGCATACACCGACAACATCCTCGATGACTACA
CCGAGTACGGTATTGACTACGTCAAAAAGAAACACGGTGGTATCGGCAAGGCAAAGTCAACCCAGGAAGTTGTCAGCGAC
ATCGCAACCGAGGTCAACCTCTACGGTATGGAGCAGTACGAACAGTATCCGACCGCTCTCGAGAGCCACTTCGGTGGATC
CCAGCGTGCGTCTGTCCTTGCAGCAGCATCAGGTATTTCCTGTTCAATGGCAACGGCCAACTCCAACGCCGGCCTGAACG
GCTGGTACTTGTCCATGCTCATGCACAAGGAAGGCTGGTCACGTCTCGGCTTCTTCGGCTACGACCTGCAGGACCAGTGC
GGTTCCGCAAACTCCATGTCGATCCGCCCAGACGAGGGATTACTCGGCGAGCTCCGTGGACCGAACTACCCG
>mcra_15
CGGATCCTACATGTCTGGTGGTGTCGGATTCACCCAGTATGCAACAGCAGCATACACCGACAACATCCTCGATGACTACT
GCTACTATGGTCTTGACTACATCAAGTCAAAACACGGTGGTCTCGGCAAGGCAAAGAAGACCCAGGACGTCATCAACGAC
ATCGCAACCGAAGTCACCCTCTACGGTATGGAACAGTACGAACAGTTCCCCACCACCCTCGAGAGCCACTTCGGCGGATC
CCAGCGTGCATCCGTACTTGCAGCAGCATCAGGTATCTCCTGTTCACTGGCAACGGCAAACTCCAACGCCGGTCTGAACG
GATGGTACATGTCCATGCTCGCCCACAAGGAAGGATGGTCACGTCTCGGCTTCTTCGGCTACGACCTTCAGGACCAGTGC
GGTTCAACCAACTCAATGTCGATCAGACCCGACGAAGGCTGTATCGGCGAGCTCCGTGGACCAAACTACCCC
>mcra_46
GGGCAGCTACATGTCCGGCGGTGTCGGGTTCACCCAGTACGCCACGGCAGCCTACACCAACGACATCTTGGACGACTTCT
CCTACTACGGCGTCGATTATGCCGTGGACAAGTACGGCGACATAGGTGCCGCCCCCGTAGACCTGGCCACCGCCAAGGAC
GTCGCTACCGAGACAACCCTCTACGGCATAGAGCAGTACGAGGCATTCCCGACGGTTCTCGAGGACCACTTCGGTGGGTC
CCAGAGGGCTTCCGTCCTGGCCGCAGCATCCGGCATATCCTCCGCCATCGCCACTGGAAACAGCCAGATCGGCCTTGCGG
GCTGGTACTGCAGCATGCTGGTCCACAAGGAGGCCTGGGGGAGACTCGGCTTCTTCGGATACGACCTGCAGGACCAGTGC
GGTCCGACCAACGTCTTCAGCTACCAGGGCGACGAGGGCAGCCCCGTCGAGCTGAGAGGCGCGAACTATCCG
>mcra_14
TGCAACAGCAGCATACACCGACAACATCCTCGATGACTACTGCTACTATGGTCTTGACTACATCAAGTCAAAACACGGTG
GTCTCGGCAAGGCAAAGAAGACCCAGGACGTCATCAACGACATCGCAACCGAAGTCACCCTCTACGGTATGGAACAGTAC
GAACAGTTCCCCACCACCCTCGAGAGCCACTTCGGCGGATCCCAGCGTGCATCCGTACTTGCAGCAGCATCAGGTATCTC
CGTCGGACTTGCAACGGCAAACTCCAACGCCGGTCTGAACGGATGGTACATGTCCATGCTCGCTCACAAGGAAGGATGGT
CACGTCTCGGCTTCTTCGGCTACGACCTTCAGGACCAGTGCGGTTCAACCAACTCAATGTCGATCAGACCCGACGAAGGC
TGTATCGGCGAGCTCCGTGGACCAA
>mcra_47
TGCAACAGCAGCATACACCGACAACATCCTCGATGAGTTCTGCTACTACGGTATGGACTACATCAAAGACAAGTACAAGG
TCGACTGGCAGAACCCAAGTCCAAATGACAAGGTCAAGCCAACCCAGGAAGTCGTCAACGACATCGCAACCGAGGTTAAC
CTCAATGGTATGGAGCAGTACGAACAGTACCCGACCATGATGGAAGACCACTTCGGCGGTTCCCAGCGTGCAGGTGTCCT
TGCAGCAGCCTGCGGTCTATCGACTGCAATTGCAACCGGACACTCAAACGCCGGTCTGAACGGCTGGTACCTCTCGATGC
TCATGCACAAAGAGGGATGGTCACGTCTCGGATTCTTCGGCTACGACCTGCAGGATCAGTGCGGTTCAGCAAACACCCTC
TCCGTCCGGCCTGACGAAGGCTGTATCGGCGAGTTCCGTGGACCGA
